# Supplementary material for: A Review of Anthropometric Measurements for Saudi Adults and Elderly, Directions for Future Work and Recommendations to Establish Saudi Guidelines in Line with the Saudi 2030 Vision
Source: Healthcare (Basel). 2023 Jul 8;11(14):1982. doi: 10.3390/healthcare11141982 (PMC10378928; doi:10.3390/healthcare11141982)
Supplement: Supplementary file 1 [file healthcare-11-01982-s001.zip]

Archive with 1 entries (1 files):
- healthcare-2369653-supplementary.pdf
